# Supplementary material for: Computational and Preclinical Analysis of 2-(4-Methyl)benzylidene-4,7-dimethyl Indan-1-one (IPX-18): A Novel Arylidene Indanone Small Molecule with Anti-Inflammatory Activity via NF-κB and Nrf2 Signaling
Source: Biomedicines. 2023 Feb 27;11(3):716. doi: 10.3390/biomedicines11030716 (PMC10045539; doi:10.3390/biomedicines11030716)
Supplement: Supplementary file 1 [file biomedicines-11-00716-s001.zip]

Archive with 2 entries (2 files):
- biomedicines-2124689+Supplementary video 1.mp4
- biomedicines-2124689-supplementary.pdf
